# Supplementary material for: Protective effects of macrophage-specific integrin α5 in myocardial infarction are associated with accentuated angiogenesis
Source: Nat Commun. 2023 Nov 20;14:7555. doi: 10.1038/s41467-023-43369-x (PMC10662477; doi:10.1038/s41467-023-43369-x)
Supplement: Supplementary file 4 — Source Data [file 41467_2023_43369_MOESM4_ESM.xlsx]

## Sheet: Fig.1c
ITGA5 expression on Macrophages
Data
Substraction (CD49eMFI -isotype control-MFI)
Sham	7 days	28 days
9009	10429	8182
4419	11781	3526
3206	8668	5526
5302	8124	4722
4734	9864	6598
	10516	5855
	6641	6319
	12740	6132
		11268
		6186
		5956
Normality test
Shapiro-Wilk test
W	0.8613	0.983	0.8567
P value	0.233	0.9763	0.0522
Passed normality test (alpha=0.05)?	Yes	Yes	Yes
P value summary	ns	ns	ns
Table Analyzed	Data 1
Data sets analyzed	A-C
ANOVA summary
F	9.788
P value	0.001
P value summary	***
Significant diff. among means (P < 0.05)?	Yes
R squared	0.4824
Brown-Forsythe test
F (DFn, DFd)	0.1223 (2, 21)
P value	0.8855
P value summary	ns
Are SDs significantly different (P < 0.05)?	No
Bartlett's test
Bartlett's statistic (corrected)	0.06297
P value	0.969
P value summary	ns
Are SDs significantly different (P < 0.05)?	No
ANOVA table	SS	DF	MS	F (DFn, DFd)	P value
Treatment (between columns)	80292245	2	40146123	F (2, 21) = 9.788	P=0.0010
Residual (within columns)	86134216	21	4101629
Total	166426461	23
Data summary
Number of treatments (columns)	3
Number of values (total)	24
Number of families	1
Number of comparisons per family	3
Alpha	0.05
Bonferroni's multiple comparisons test	Mean Diff.	95.00% CI of diff.	Below threshold?	Summary	Adjusted P Value
Sham vs. 7 days	-4511	-7515 to -1508	Yes	**	0.0024	A-B
Sham vs. 28 days	-1054	-3896 to 1787	No	ns	>0.9999	A-C
7 days vs. 28 days	3457	1009 to 5905	Yes	**	0.0042	B-C
Test details	Mean 1	Mean 2	Mean Diff.	SE of diff.	n1	n2	t	DF
Sham vs. 7 days	5334	9845	-4511	1155	5	8	3.907	21
Sham vs. 28 days	5334	6388	-1054	1092	5	11	0.9651	21
7 days vs. 28 days	9845	6388	3457	941.1	8	11	3.674	21

## Sheet: Fig.1j
The density of macrophages in heart
Data
Con	24h I	24h R	3d I	3d R	7d I	7d R	28d I	28d R
30.8438	528.022	57.2813	826.739	48.4688	1878.4	96.9377	769.495	35.2501
35.2501	157.314	26.4375	944.198	26.4375	1421.91	52.8751	580.878	61.6876
44.0626	650.567	8.81251	855.915	61.6876	2047.12	17.625	911.2	35.2501
23.5	197.365	13.2188	479.774	7.55358	1954.01	13.2188	832.097	26.4375
29.3751	157.033	11.75	490.839	6.60938	1577.43	33.9911	646.769	17.625
29.7422	74.168	11.3304			1584.38	17.625	792.655	33.0469
Normality test
Shapiro-Wilk test
W
P value	0.9275	0.8258	0.7287	0.8271	0.897	0.9157	0.8243	0.9594	0.8806
Passed normality test (alpha=0.05)?	0.5608	0.099	0.0122	0.1323	0.3935	0.4747	0.0961	0.8153	0.2716
P value summary	Yes	Yes	No	Yes	Yes	Yes	Yes	Yes	Yes
	ns	ns	*	ns	ns	ns	ns	ns	ns
The density of macrophages in infarcted (I) heart VS the density of macrophages in non-infarcted remote (R) myocardium
Kruskal-Wallis test
P value	<0.0001
Exact or approximate P value?	Approximate
P value summary	****
Do the medians vary signif. (P < 0.05)?	Yes
Number of groups	9
Kruskal-Wallis statistic	42.26
Data summary
Number of treatments (columns)	9
Number of values (total)	52
Dunn's multiple comparisons test	Mean rank diff.	Significant?	Summary	Adjusted P Value
24h I vs. 24h R	23.75	Yes	*	0.0265	B-C
3d I vs. 3d R	26.7	Yes	*	0.0213	D-E
7d I vs. 7d R	33.08	Yes	***	0.0006	F-G
28d I vs. 28d R	22.42	Yes	*	0.0415	H-I
Test details	Mean rank 1	Mean rank 2	Mean rank diff.	n1	n2	Z
24h I vs. 24h R	33.33	9.583	23.75	6	6	2.715
3d I vs. 3d R	40.2	13.5	26.7	5	5	2.787
7d I vs. 7d R	49.5	16.42	33.08	6	6	3.782
28d I vs. 28d R	40.67	18.25	22.42	6	6	2.563
				F (DFn, DFd)	P value
				F (8, 43) = 100.3	P<0.0001
				Summary	Adjusted P Value
				**	0.0071	B-C
				****	<0.0001	D-E
				****	<0.0001	F-G
				****	<0.0001	H-I
				SE of diff.	n1	n2	t	DF
				81.79	6	6	3.333	43
				89.6	5	5	7.694	43
				81.79	6	6	20.85	43
				81.79	6	6	8.811	43

## Sheet: Fig.1k
The density of ITGA5+ macrophages in heart
Data
C	24h I	24h R	3d I	3d R	7d I	7d R	28d I	28d R
0	39.1128	0	275.58	0	1780.66	0	747.509	0
0	10.8492	0	94.4198	0	1395.33	0	562.496	0
0	26.4458	0	194.977	0	1864.6	0	888.976	0
0	17.5435	3.30469	222.334	0	1908.64	0	810.006	0
0	30.7238	0	231.395	0	1543.66	3.77679	627.886	0
0	10.1138	3.77679			1534.27	0	782.929	0
Normality test
Shapiro-Wilk test
W	Invalid input data	0.9296	0.6693	0.9121	Invalid input data	0.9077	0.4961	0.9559	Invalid input data
P value		0.5768	0.0029	0.4806		0.4213	<0.0001	0.7877
Passed normality test (alpha=0.05)?		Yes	No	Yes		Yes	No	Yes
P value summary		ns	**	ns		ns	****	ns
The density of ITGA5+ macrophages in infarcted and remote segments from MI exxperiments VS the density of ITGA5+ macrophages in control hearts
Table Analyzed	ITGA5+ cells 1k
Kruskal-Wallis test
P value	<0.0001
Exact or approximate P value?	Approximate
P value summary	****
Do the medians vary signif. (P < 0.05)?	Yes
Number of groups	9
Kruskal-Wallis statistic	48.4
Data summary
Number of treatments (columns)	9
Number of values (total)	52
Number of families	1
Number of comparisons per family	8
Alpha	0.05
Dunn's multiple comparisons test	Mean rank diff.	Significant?	Summary	Adjusted P Value	A-?
C vs. 24h I	-19	No	ns	0.1622	B	24h I
C vs. 24h R	-4.75	No	ns	>0.9999	C	24h R
C vs. 3d I	-24.5	Yes	*	0.0345	D	3d I
C vs. 3d R	0	No	ns	>0.9999	E	3d R
C vs. 7d I	-36	Yes	****	<0.0001	F	7d I
C vs. 7d R	-2.5	No	ns	>0.9999	G	7d R
C vs. 28d I	-30	Yes	**	0.002	H	28d I
C vs. 28d R	0	No	ns	>0.9999	I	28d R
Test details	Mean rank 1	Mean rank 2	Mean rank diff.	n1	n2	Z
C vs. 24h I	13.5	32.5	-19	6	6	2.321
C vs. 24h R	13.5	18.25	-4.75	6	6	0.5803
C vs. 3d I	13.5	38	-24.5	6	5	2.854
C vs. 3d R	13.5	13.5	0	6	5	0
C vs. 7d I	13.5	49.5	-36	6	6	4.398
C vs. 7d R	13.5	16	-2.5	6	6	0.3054
C vs. 28d I	13.5	43.5	-30	6	6	3.665
C vs. 28d R	13.5	13.5	0	6	6	0
The density of ITGA5+ macrophages in infarct heart VS The density of macrophages in remote heart
Kruskal-Wallis test
P value	<0.0001
Exact or approximate P value?	Approximate
P value summary	****
Do the medians vary signif. (P < 0.05)?	Yes
Number of groups	9
Kruskal-Wallis statistic	48.4
Data summary
Number of treatments (columns)	9
Number of values (total)	52
Number of families	1
Number of comparisons per family	4
Alpha	0.05
Dunn's multiple comparisons test	Mean rank diff.	Significant?	Summary	Adjusted P Value
24h I vs. 24h R	14.25	No	ns	0.3267	B-C
3d I vs. 3d R	24.5	Yes	*	0.0251	D-E
7d I vs. 7d R	33.5	Yes	***	0.0002	F-G
28d I vs. 28d R	30	Yes	***	0.001	H-I
Test details	Mean rank 1	Mean rank 2	Mean rank diff.	n1	n2	Z
24h I vs. 24h R	32.5	18.25	14.25	6	6	1.741
3d I vs. 3d R	38	13.5	24.5	5	5	2.732
7d I vs. 7d R	49.5	16	33.5	6	6	4.093
28d I vs. 28d R	43.5	13.5	30	6	6	3.665

## Sheet: Fig.2a
Survival Female
Data
Time(days)	ITGA5 fl/fl (n=16)	MyA5KO (n=11)
7	0
7	0
7	0
7	0
7	0
7	0
7	0
7	0
7	0
7		0
7		0
7		0
7		0
7		0
7		0
6	1
28	0
28	0
28	0
28	0
28	0
28	0
28		0
28		0
28		0
28		0
28		0
Comparison of Survival Curves
Log-rank (Mantel-Cox) test
Chi square	0.6875
df	1
P value	0.407
P value summary	ns
Are the survival curves sig different?	No
Gehan-Breslow-Wilcoxon test
Chi square	0.6875
df	1
P value	0.407
P value summary	ns
Are the survival curves sig different?	No
Median survival
ITGA5 fl/fl (n=16)	Undefined
MyA5KO (n=11)	Undefined
Hazard Ratio (Mantel-Haenszel)	A/B	B/A
Ratio (and its reciprocal)	5.406	0.185
95% CI of ratio	0.1001 to 291.9	0.003426 to 9.989
Hazard Ratio (logrank)	A/B	B/A
Ratio (and its reciprocal)	Undefined	Undefined

## Sheet: Fig.2b
Survival Male
Data
Time(days)	ITGA5 fl/fl (n=19)	MyA5KO (n=22)
7	0
7	0
7	0
7	0
7	0
7		0
7		0
7		0
7		0
7		0
7		0
28	0
28	0
28	0
28	0
28	0
28	0
28	0
28		0
28		0
28		0
28		0
28		0
28		0
28		0
28		0
3	1
5	1
11	1
6	1
5	1
5	1
7	1
5		1
6		1
6		1
7		1
7		1
6		1
4		1
7		1
Comparison of Survival Curves
Log-rank (Mantel-Cox) test
Chi square	0.014
df	1
P value	0.9058
P value summary	ns
Are the survival curves sig different?	No
Gehan-Breslow-Wilcoxon test
Chi square	0.01161
df	1
P value	0.9142
P value summary	ns
Are the survival curves sig different?	No
Median survival
ITGA5 fl/fl (n=19)	Undefined
MyA5KO (n=22)	Undefined
Hazard Ratio (Mantel-Haenszel)	A/B	B/A
Ratio (and its reciprocal)	1.066	0.9382
95% CI of ratio	0.3708 to 3.063	0.3264 to 2.697
Hazard Ratio (logrank)	A/B	B/A
Ratio (and its reciprocal)	1.061	0.9427
95% CI of ratio	0.3837 to 2.932	0.3410 to 2.606

## Sheet: Fig.2c
Survival total
Data
Time(days)	ITGA5 fl/fl (n=35)	MyA5KO (n=33)
7	0
7	0
7	0
7	0
7	0
7	0
7	0
7	0
7	0
7		0
7		0
7		0
7		0
7		0
7		0
6	1
28	0
28	0
28	0
28	0
28	0
28	0
28		0
28		0
28		0
28		0
28		0
7	0
7	0
7	0
7	0
7	0
7		0
7		0
7		0
7		0
7		0
7		0
28	0
28	0
28	0
28	0
28	0
28	0
28	0
28		0
28		0
28		0
28		0
28		0
28		0
28		0
28		0
3	1
5	1
11	1
6	1
5	1
5	1
7	1
5		1
6		1
6		1
7		1
7		1
6		1
4		1
7		1
Comparison of Survival Curves
Log-rank (Mantel-Cox) test
Chi square	0.004873
df	1
P value	0.9443
P value summary	ns
Are the survival curves sig different?	No
Gehan-Breslow-Wilcoxon test
Chi square	0.01806
df	1
P value	0.8931
P value summary	ns
Are the survival curves sig different?	No
Median survival
ITGA5 fl/fl (n=35)	Undefined
MyA5KO (n=33)	Undefined
Hazard Ratio (Mantel-Haenszel)	A/B	B/A
Ratio (and its reciprocal)	0.9649	1.036
95% CI of ratio	0.3538 to 2.631	0.3800 to 2.826
Hazard Ratio (logrank)	A/B	B/A
Ratio (and its reciprocal)	0.9665	1.035
95% CI of ratio	0.3627 to 2.576	0.3883 to 2.757

## Sheet: Fig.2d
Echo LVEDV
Data
ITGA5 fl/fl pre	Myα5KO pre	ITGA5 fl/fl 7d	Myα5KO 7d	ITGA5 fl/fl 28d	Myα5KO 28d
36.2385	45.7744	55.5961	162.075	109.98	178.017
25.9106	41.6099	96.1148	96.6478	169.595	91.1903
45.3661	16.4787	100.176	94.8598	158.384	186.016
39.9388	34.6532	58.1323	100.779	63.8065	234.829
56.7249	37.3566	112.231	103.319	122.799	186.409
23.8836	40.5989	97.0982	290.257	132.176	254.692
46.7812	30.6271	114.802	93.4533	118.79	173.179
49.2931	43.5102	75.3775	79.2013	234.913	117.523
18.5639	52.5921	75.9164	71.2188	48.8246	162.721
41.4039	44.4436	86.0497	131.71	109.188	112.053
72.6409	48.3385	99.5049	66.9893	83.7164	268.343
28.2314	40.0779	90.7183		207.334	116.786
52.3043	36.4516			79.2969	188.728
26.6185	37.7447
46.848	59.578
45.6811	49.8583
32.0251	66.6934
45.0622	45.3663
51.2416	41.4704
65.7647	41.8641
24.2212	57.8122
42.0322	44.9438
57.9345	56.0772
48.5186	41.3532
51.125
56.6538
Table Analyzed	po LVEDV
Data sets analyzed	A-F
ANOVA summary
F	33.48
P value	<0.0001
P value summary	****
Significant diff. among means (P < 0.05)?	Yes
R squared	0.6428
Brown-Forsythe test
F (DFn, DFd)	5.903 (5, 93)
P value	<0.0001
P value summary	****
Are SDs significantly different (P < 0.05)?	Yes
Bartlett's test
Bartlett's statistic (corrected)	88.75
P value	<0.0001
P value summary	****
Are SDs significantly different (P < 0.05)?	Yes
ANOVA table	SS	DF	MS	F (DFn, DFd)	P value
Treatment (between columns)	223213	5	44643	F (5, 93) = 33.48	P<0.0001
Residual (within columns)	124013	93	1333
Total	347226	98
Data summary
Number of treatments (columns)	6
Number of values (total)	99
Number of families	1
Number of comparisons per family	3
Alpha	0.05
Šídák's multiple comparisons test	Mean Diff.	95.00% CI of diff.	Below threshold?	Summary	Adjusted P Value
ITGA5 fl/fl pre vs. Myα5KO pre	-0.4695	-25.60 to 24.66	No	ns	>0.9999	A-B
ITGA5 fl/fl 7d vs. Myα5KO 7d	-28.84	-65.91 to 8.221	No	ns	0.1736	C-D
ITGA5 fl/fl 28d vs. Myα5KO 28d	-48.59	-83.42 to -13.76	Yes	**	0.0031	E-F
Test details	Mean 1	Mean 2	Mean Diff.	SE of diff.	n1	n2	t	DF
ITGA5 fl/fl pre vs. Myα5KO pre	43.5	43.97	-0.4695	10.34	26	24	0.04542	93
ITGA5 fl/fl 7d vs. Myα5KO 7d	88.48	117.3	-28.84	15.24	12	11	1.892	93
ITGA5 fl/fl 28d vs. Myα5KO 28d	126.1	174.7	-48.59	14.32	13	13	3.393	93

## Sheet: Fig.2e
Echo LVESV
Data
ITGA5 fl/fl pre	Myα5KO pre	ITGA5 fl/fl 7d	Myα5KO 7d	ITGA5 fl/fl 28d	Myα5KO 28d
13.6202	18.2649	45.4036	144.384	81.0214	159.636
9.06225	14.1953	83.7008	86.9299	144.2	64.8161
14.9418	4.68752	86.0714	71.75	143.617	151.542
13.4575	13.6567	50.1796	84.5036	45.9114	211.946
21.5322	14.7669	103.129	81.4759	99.2472	172.191
6.86668	15.5253	71.4653	266.781	119.077	224.451
18.6566	10.5069	101.656	69.5423	99.9099	163.429
21.0611	17.7279	53.397	68.6862	207.654	96.8356
5.5058	19.6042	59.5412	50.2382	35.882	151.169
18.3166	18.8545	76.6821	115.609	93.3922	83.3645
24.9461	19.2087	88.7774	56.2213	34.1465	255.791
12.451	16.717	69.3751		186.895	92.7902
20.8421	13.7277			52.6805	156.596
8.32804	15.4156
15.7238	30.3892
18.1113	14.8913
10.4411	29.6694
18.2008	15.52
22.8745	17.7336
29.1303	17.3754
9.99245	19.6671
14.9446	15.561
24.4171	23.9226
14.8601	15.1578
21.7789
24.8917
Table Analyzed	PO LVESV
Data sets analyzed	A-F
ANOVA summary
F	38.44
P value	<0.0001
P value summary	****
Significant diff. among means (P < 0.05)?	Yes
R squared	0.6739
Brown-Forsythe test
F (DFn, DFd)	8.680 (5, 93)
P value	<0.0001
P value summary	****
Are SDs significantly different (P < 0.05)?	Yes
Bartlett's test
Bartlett's statistic (corrected)	152.1
P value	<0.0001
P value summary	****
Are SDs significantly different (P < 0.05)?	Yes
ANOVA table	SS	DF	MS	F (DFn, DFd)	P value
Treatment (between columns)	247887	5	49577	F (5, 93) = 38.44	P<0.0001
Residual (within columns)	119950	93	1290
Total	367836	98
Data summary
Number of treatments (columns)	6
Number of values (total)	99
Number of families	1
Number of comparisons per family	3
Alpha	0.05
Šídák's multiple comparisons test	Mean Diff.	95.00% CI of diff.	Below threshold?	Summary	Adjusted P Value
ITGA5 fl/fl pre vs. Myα5KO pre	-0.4687	-25.19 to 24.25	No	ns	>0.9999	A-B
ITGA5 fl/fl 7d vs. Myα5KO 7d	-25.53	-61.98 to 10.92	No	ns	0.2511	C-D
ITGA5 fl/fl 28d vs. Myα5KO 28d	-49.3	-83.55 to -15.05	Yes	**	0.0021	E-F
Test details	Mean 1	Mean 2	Mean Diff.	SE of diff.	n1	n2	t	DF
ITGA5 fl/fl pre vs. Myα5KO pre	16.73	17.2	-0.4687	10.17	26	24	0.04611	93
ITGA5 fl/fl 7d vs. Myα5KO 7d	74.11	99.65	-25.53	14.99	12	11	1.703	93
ITGA5 fl/fl 28d vs. Myα5KO 28d	103.4	152.7	-49.3	14.09	13	13	3.5	93

## Sheet: Fig.2f
Echo EF
Data
ITGA5 fl/fl pre	Myα5KO pre	ITGA5 fl/fl 7d	Myα5KO 7d	ITGA5 fl/fl 28d	Myα5KO 28d
62.415	60.0979	18.3332	10.9152	26.3307	10.3256
65.0249	65.8848	12.9158	10.0549	14.9742	28.9222
67.064	71.554	14.0798	24.362	9.32386	18.5325
66.3046	60.5904	13.6804	16.1498	28.0458	9.74454
62.0411	60.4704	8.10965	21.1411	19.1789	7.6271
71.2494	61.7592	26.3989	8.08809	9.91015	11.8736
60.1193	65.694	11.4511	25.5861	15.8934	5.63042
57.2737	59.2557	29.1606	13.2764	11.6035	17.603
70.3414	62.724	21.57	29.4593	26.5084	7.09924
55.7612	57.5766	10.8862	12.2247	14.4663	25.6027
65.6583	60.2621	10.7809	16.0742	36.2117	4.67749
55.8967	58.2887	23.5269		9.85784	20.5467
60.1522	62.3398			33.5655	17.0254
68.7133	59.1583
66.4366	48.9926
60.3528	70.1327
67.3972	55.5138
59.6096	65.7895
55.3595	57.2379
55.7052	58.4957
58.745	65.9812
64.4449	65.3768
57.854	57.3399
69.3724	63.3457
57.4007
56.0635
Table Analyzed	PO EF
Data sets analyzed	A-F
ANOVA summary
F	232.1
P value	<0.0001
P value summary	****
Significant diff. among means (P < 0.05)?	Yes
R squared	0.9258
Brown-Forsythe test
F (DFn, DFd)	2.001 (5, 93)
P value	0.0856
P value summary	ns
Are SDs significantly different (P < 0.05)?	No
Bartlett's test
Bartlett's statistic (corrected)	10.49
P value	0.0625
P value summary	ns
Are SDs significantly different (P < 0.05)?	No
ANOVA table	SS	DF	MS	F (DFn, DFd)	P value
Treatment (between columns)	50064	5	10013	F (5, 93) = 232.1	P<0.0001
Residual (within columns)	4012	93	43.14
Total	54076	98
Data summary
Number of treatments (columns)	6
Number of values (total)	99
Number of families	1
Number of comparisons per family	3
Alpha	0.05
Šídák's multiple comparisons test	Mean Diff.	95.00% CI of diff.	Below threshold?	Summary	Adjusted P Value
ITGA5 fl/fl pre vs. Myα5KO pre	0.772	-3.748 to 5.293	No	ns	0.9669	A-B
ITGA5 fl/fl 7d vs. Myα5KO 7d	-0.2891	-6.955 to 6.377	No	ns	0.9994	C-D
ITGA5 fl/fl 28d vs. Myα5KO 28d	5.435	-0.8284 to 11.70	No	ns	0.1085	E-F
Test details	Mean 1	Mean 2	Mean Diff.	SE of diff.	n1	n2	t	DF
ITGA5 fl/fl pre vs. Myα5KO pre	62.18	61.41	0.772	1.859	26	24	0.4153	93
ITGA5 fl/fl 7d vs. Myα5KO 7d	16.74	17.03	-0.2891	2.742	12	11	0.1054	93
ITGA5 fl/fl 28d vs. Myα5KO 28d	19.68	14.25	5.435	2.576	13	13	2.11	93

## Sheet: Fig.3b
Infarct size%
Data
ITGA5 fl/fl 7d	Myα5KO 7d	ITGA5 fl/fl 28d	Myα5KO 28d
40.1057	39.2037	21.8073	36.7547
42.9396	32.4534	20.4704	26.0451
36.1827	35.7721	20.5683	27.106
50.8164	43.7252	17.0905	32.0385
34.8225	34.5023	30.6585	27.4167
35.1289	32.1461	28.9301	36.9811
38.4116	37.3234	17.6641	26.6436
32.1143	32.9803	22.9844	18.5131
32.2142	21.0245	15.3849	28.9971
26.9722	32.6105	14.4937	16.4007
34.5151	32.7619	12.3193	27.2596
35.1882	48.2514	20.3803	25.2747
32.726		30.058	36.4687
25.613
Normality test
Shapiro-Wilk test
W	0.9353	0.9174	0.9293	0.9165
P value	0.3617	0.2653	0.334	0.225
Passed normality test (alpha=0.05)?	Yes	Yes	Yes	Yes
P value summary	ns	ns	ns	ns
Table Analyzed	infarct size %
Data sets analyzed	A-D
ANOVA summary
F	15.46
P value	<0.0001
P value summary	****
Significant diff. among means (P < 0.05)?	Yes
R squared	0.4914
Brown-Forsythe test
F (DFn, DFd)	0.01121 (3, 48)
P value	0.9984
P value summary	ns
Are SDs significantly different (P < 0.05)?	No
Bartlett's test
Bartlett's statistic (corrected)	0.1919
P value	0.9789
P value summary	ns
Are SDs significantly different (P < 0.05)?	No
ANOVA table	SS	DF	MS	F (DFn, DFd)	P value
Treatment (between columns)	1861	3	620.4	F (3, 48) = 15.46	P<0.0001
Residual (within columns)	1927	48	40.14
Total	3788	51
Data summary
Number of treatments (columns)	4
Number of values (total)	52
Number of families	1
Number of comparisons per family	2
Alpha	0.05
Šídák's multiple comparisons test	Mean Diff.	95.00% CI of diff.	Below threshold?	Summary	Adjusted P Value
ITGA5 fl/fl 7d vs. Myα5KO 7d	0.3241	-5.430 to 6.078	No	ns	0.9894	A-B
ITGA5 fl/fl 28d vs. Myα5KO 28d	-7.161	-12.90 to -1.424	Yes	*	0.0118	C-D
Test details	Mean 1	Mean 2	Mean Diff.	SE of diff.	n1	n2	t	DF
ITGA5 fl/fl 7d vs. Myα5KO 7d	35.55	35.23	0.3241	2.492	14	12	0.13	48
ITGA5 fl/fl 28d vs. Myα5KO 28d	20.99	28.15	-7.161	2.485	13	13	2.882	48

[truncated: 132 more sheets: Fig.3c, Fig.3d, Fig.4d, Fig.4e, Fig.4f, Fig.4g, Fig.4h, Fig.4i, Fig.4j, Fig.4k, Fig.5b, Fig.5c, Fig.5d, Fig.5f, Fig.5g, Fig.6a, Fig.6b, Fig.6c, Fig.6e, Fig.6f …]
